# Supplementary material for: Practice model of unit-based clinical pharmacists’ individualized daily antimicrobial use density monitoring report on antimicrobial stewardship in intensive care unit of a tertiary hospital in Guangxi, China: an interrupted time series analysis
Source: Antimicrob Resist Infect Control. 2026 Jul 2;15:96. doi: 10.1186/s13756-026-01786-9 (PMC13411574; doi:10.1186/s13756-026-01786-9)
Supplement: Supplementary file 1 — Supplementary Material 1 [file 13756_2026_1786_MOESM1_ESM.xlsx]

## Sheet: IAUD-RP
IAUD-RP — Worked Example for One ICU Day (synthetic data)
Ward: Comprehensive ICU (12 beds) · Date: [demonstration day] · UBCP on duty: principal pharmacist
ID	Demographics (Age / Weight)	Principal Diagnosis	Other Diagnoses	Liver & Renal Function Indicators	Antimicrobial Dosage & Regimen (Start Date)	Remarks / Pharmacist Interventions	DDDs
1	46 yr / 50 kg	Subarachnoid hemorrhage	Internal carotid artery aneurysm (left C7 segment); Suspected brain herniation; Cardiac and respiratory arrest; Post-CPR status; Hypoxic-ischemic encephalopathy; Pneumonia	TBIL: 41.5 μmol/L, ALT: 54 U/L, AST: 66 U/L, SCr: 103 μmol/L, CrCl: 55 mL/min	Piperacillin/Tazobactam 4.5g q8h (Jun 1)	—	0.86
2	47 yr / 55 kg	Severe pneumonia	Sepsis; MODS (respiratory, renal, hematologic); Respiratory failure; Acute kidney injury (AKI); Lacunar infarction; Anal fistula; Nutritional risk	TBIL: 26.6 μmol/L, ALT: 10 U/L, AST: 23 U/L, SCr: 112 μmol/L, CrCl: 55.8 mL/min	Meropenem 1g q8h (Jun 3)	—	1
3	52 yr / 60 kg	Severe pneumonia	Sepsis; Septic shock; Intracerebral hemorrhage; Respiratory failure; AKI; MODS (pulmonary, renal, circulatory); Pulmonary embolism; Pulmonary fibrosis; DVT (left anterior femoral vein); Nutritional risk	TBIL: 43.7 μmol/L, ALT: 11 U/L, AST: 283 U/L, SCr: 46 μmol/L, CrCl: 141 mL/min (ARC)	Vancomycin (Ld 1g; Maint 0.5g qd, cont. infusion) (May 31) Meropenem 1g q8h (May 29) L-AmB 100mg qd (Jun 3) Amphotericin B 5mg q12h (Neb) (Jun 2)	BALF NGS: S. aureus, A. baumannii, K. pneumoniae, C. albicans, A. fumigatus. CRRT status.TDM: Vanco steady-state 19.3 μg/mL (AUC≈463), in target. Rec: Titrate L-AmB to 3-5 mg/kg/day as tolerated.	1.73
4	62 yr / 64.5 kg	Severe pneumonia	Type I respiratory failure; Lower gastrointestinal hemorrhage; COVID-19	TBIL: 8.1 μmol/L, ALT: 1 U/L, AST: 19 U/L, SCr: 386 μmol/L, CrCl: 14.5 mL/min	Meropenem 0.5g q6h (Jun 1)	Rec: Adjust dose for renal impairment (label: 0.5g q12h). Suggest monitoring steady-state concentration.	0.67
5	49 yr / 78 kg	Severe pneumonia	Sepsis; Heart failure; Hypertension; Type 2 diabetes mellitus; Hepatic insufficiency; AKI; Coagulopathy; Suspected CAD; Mycoplasma infection; Lacunar infarction; Arteriosclerosis; Mild anemia; Nutritional risk	TBIL: 17.0 μmol/L, ALT: 86 U/L, AST: 48 U/L, SCr: 112 μmol/L, CrCl: 77 mL/min	Meropenem 1g q8h (Jun 2) Caspofungin (Ld 70mg; Maint 50mg qd) (Jun 2) Linezolid 0.6g q12h (Jun 2)	Blood Cx: K. pneumoniae (ESBLs+), S. epidermidis. Note: Caspofungin empirical. High fungal risk but G/GM tests negative. Re-evaluate need.	3
6	65 yr / 75 kg	Severe pneumonia	Type I respiratory failure; Sepsis; Septic shock; CAD with acute anteroseptal myocardial infarction; Acute heart failure; MODS	TBIL: 43.3 μmol/L, ALT: 37 U/L, AST: 50 U/L, SCr: 170 μmol/L, CrCl: 40.6 mL/min	Imipenem and cilastatin sodium 1g q6h (May 31) Polymyxin B (Ld 1MU; Maint 0.5MU q8h) (May 31)	BALF/Sputum Cx: MDR A. baumannii. CRRT status.	2.5
7	38 yr / 64 kg	Septic shock	ARDS; MODS	TBIL: 8.1 μmol/L, ALT: 15 U/L, AST: 21 U/L, SCr: 53 μmol/L, CrCl: 151.3 mL/min (ARC)	Cefoperazone/Sulbactam 3g q8h (May 28) Caspofungin (Ld 70mg; Maint 50mg qd) (Jun 2) Linezolid 0.6g q12h (Jun 2)	Blood NGS: P. aeruginosa. BALF NGS: E. faecium, S. pneumoniae, S. mitis, C. albicans. Note: Augmented Renal Clearance (ARC) indicated. Clinical improvement noted; continue observation.	3.5
8	66 yr / 55 kg	Choledocholithiasis	Cholangitis; Suspected intra-abdominal infection; Acute exacerbation of COPD	TBIL: 5.1 μmol/L, ALT: 37 U/L, AST: 39 U/L, SCr: 102 μmol/L, CrCl: 49 mL/min	Piperacillin/Tazobactam 4.5g q8h (Jun 2) Caspofungin (Ld 70mg; Maint 50mg qd) (May 31)	No clear fungal infection (G/GM neg; Sputum: C. glabrata colonization). Caspofungin used 4 days; consider stop.	1.86
9	67 yr / Bedridden	Acquired coagulopathy	Due to multiple factor inhibitors; Sepsis; Septic shock; Severe pneumonia; Type I respiratory failure; Suspected bacteremia; ARDS	TBIL: 46.4 μmol/L, ALT: 23 U/L, AST: 85 U/L, SCr: 65 μmol/L, CrCl: -	Meropenem 1g q8h (Jun 1) Tigecycline (Ld 200mg; Maint 100mg q12h) (Jun 1)	Sputum Cx: MDR A. baumannii.Fibrinogen 1.9g/L. Monitor liver/coagulation.Action: Add Tigecycline TDM (peak/trough/intermediate) on Day 4.	3
10	76 yr / 75 kg	Severe pneumonia	Type II respiratory failure; ARDS; Pseudomonas aeruginosa sepsis; Acute heart failure	TBIL: 29.7 μmol/L, ALT: 20 U/L, AST: 31 U/L, SCr: 51 μmol/L, CrCl: 108.6 mL/min	Piperacillin/Tazobactam 4.5g q8h (May 30) Voriconazole (Ld 0.4g q12h; Maint 0.2g q12h) (May 31)	TDM: Voriconazole trough 8.79 μg/mL (Supra-therapeutic but <10mg/L; no severe AE). Rec: Reduce maintenance dose by 20%. Re-check trough in 3 days.	1.36
11	64 yr / 65 kg	Liver abscess	Sepsis; Severe pneumonia; Respiratory failure; Septic shock; MODS; Diabetes mellitus; Hypertension; Lacunar infarction; Nutritional risk	TBIL: 42.4 μmol/L, ALT: 14 U/L, AST: 64 U/L, SCr: 252 μmol/L, CrCl: 24.1 mL/min	Meropenem 1g q8h (May 26) Daptomycin 0.5g qd (May 28)	CRRT status. TDM: Meropenem steady-state conc 3.74 μg/mL (therapeutic).	2.79
12	78 yr / 50 kg	Severe pneumonia	Respiratory failure; Altered mental status; Urinary tract infection	TBIL: 7.9 μmol/L, ALT: 7.6 U/L, AST: 15.7 U/L, SCr: 51 μmol/L, CrCl: 74.7 mL/min	Ceftazidime 1g q12h (May 27)	—	0.5
Cumulative DDDs: 22.77; Today's AUD=(Cumulative DDDs*100)/ The number of patients=(22.77*100)/12= 189.75
	Σ Daily DDDs:			22.77
	Occupied beds:			12
	Today's unit-level AUD = (Σ Daily DDDs × 100) ÷ (Occupied beds)			189.75
	VISUAL RISK-LABEL CONVENTIONS (all labels applied manually by the UBCP)
	Red font (within organ-function cell)		Marks specific abnormal lab values: TBIL > 26 µmol/L · ALT > 50 U/L · AST > 40 U/L · SCr > 110 µmol/L · CrCl < 50 or > 130 mL/min
	Yellow row highlight		Marks high antimicrobial exposure: daily total DDDs ≥ 2.5 OR ≥ 3 concurrent antimicrobial agents
	Bold text in Remarks		Indicates an actionable pharmacist recommendation has been entered
	Data provenance: All 12 patient records are entirely synthetic and constructed solely to demonstrate the IAUD-RP template structure and risk-labeling conventions.
	Calculation note: For each antimicrobial agent i, daily DDDs_ij = (daily prescribed dose) ÷ (WHO ATC/DDD reference value), using the WHO ATC/DDD Index 2025. The 'Daily total DDDs' value in column H is the sum across all concurrent antimicrobials, calculated manually by the UBCP and entered as a numeric value. The unit-level AUD at the bottom is the only embedded Excel formula in the template.
